# Supplementary material for: MRI Deep Learning-Based Solution for Alzheimer’s Disease Prediction
Source: J Pers Med. 2021 Sep 9;11(9):902. doi: 10.3390/jpm11090902 (PMC8466762; doi:10.3390/jpm11090902)
Supplement: Supplementary file 1 [file jpm-11-00902-s001.zip]

Archive with 1 entries (1 files):
- jpm-1301122-Supplementary.pdf
